# Supplementary material for: Association of Polygenic Variants Involved in Immunity and Inflammation with Duodenal Ulcer Risk and Their Interaction with Irregular Eating Habits
Source: Nutrients. 2023 Jan 6;15(2):296. doi: 10.3390/nu15020296 (PMC9863374; doi:10.3390/nu15020296)
Supplement: Supplementary file 1 [file nutrients-15-00296-s001.zip]

Archive with 1 entries (1 files):
- nutrients-2122876-supplementary.pdf
